# Supplementary material for: Functionally and Metabolically Divergent Melanoma-Associated Macrophages Originate from Common Bone-Marrow Precursors
Source: Cancers (Basel). 2023 Jun 24;15(13):3330. doi: 10.3390/cancers15133330 (PMC10341323; doi:10.3390/cancers15133330)
Supplement: Supplementary file 1 [file cancers-15-03330-s001.zip]

Archive with 1 entries (1 files):
- cancers-2459515-supplementary.pdf
